# Supplementary material for: Genomic comparisons of Streptococcus suis serotype 9 strains recovered from diseased pigs in Spain and Canada
Source: Vet Res. 2018 Jan 9;49:1. doi: 10.1186/s13567-017-0498-2 (PMC5759227; doi:10.1186/s13567-017-0498-2)
Supplement: Supplementary file 1 — Additional file 1. Presence/absence of GZ1 genes in genomes of 34 S. suis serotype 9 strains and intermediately virulent serotype 2 strain 89-1591 identified in CGA. The presence or absence of a gene was coded as binary data with gene presence as 1 and gene absence as 0. [file 13567_2017_498_MOESM1_ESM.xlsx]

## Sheet: Sheet1
	Core virulence genes																												Complete list of non-core virulence-associated genes present in S. suis serotype 9 strains tested
	purD	glnA	dppIV	38 kDa-1	38 kDa-2	perR	Tig	103/adhesion protein	htpS	luxS	stp	argR	srtA	cdd	ciaH	ciaR	covR	ccpA	feoB	fbp	eno	gtfA	pgdA	mannose-specific EIIAB: Phosphotransferase	SerS	scrB	scrR	purA	treR	HP0245	SSU05_0473	virB4	virD4	neuB	neuC	dltA	SpyM3-0908	Ssads	SSU05_1311	sao	ihk	irr	ofs	ManM	ManN	ManO	endo D	SsnA	nadR
	SSGZ1_0031	SSGZ1_0149	SSGZ1_0184	SSGZ1_0272	SSGZ1_0273	SSGZ1_0285	SSGZ1_0303	SSGZ1_0305	SSGZ1_0306	SSGZ1_0373	SSGZ1_0380	SSGZ1_0622	SSGZ1_0946	SSGZ1_0955	SSGZ1_0962	SSGZ1_0963	SSGZ1_1207	SSGZ1_1218	SSGZ1_1252	SSGZ1_1325	SSGZ1_1335	SSGZ1_1386	SSGZ1_1467	SSGZ1_1603	SSGZ1_1607	SSGZ1_1639	SSGZ1_1640	SSGZ1_1780	SSGZ1_0213	SSGZ1_0222	SSGZ1_0422	SSGZ1_0481	SSGZ1_0487	SSGZ1_0571	SSGZ1_0572	SSGZ1_0629	SSGZ1_0860	SSGZ1_0885	SSGZ1_1162	SSGZ1_1217	SSGZ1_1491	SSGZ1_1492	SSGZ1_1494	SSGZ1_1604	SSGZ1_1605	SSGZ1_1606	SSGZ1_1735	SSGZ1_1784	SSGZ1_1789
GZ1	+	+	+	+	+	+	+	+	+	+	+	+	+	+	+	+	+	+	+	+	+	+	+	+	+	+	+	+	+	+	+	+	+	+	+	+	+	+	+	+	+	+	+	+	+	+	+	+	+
1016/10	+	+	+	+	+	+	+	+	+	+	+	+	+	+	+	+	+	+	+	+	+	+	+	+	+	+	+	+	+	+	-	+	+	-	-	+	-	+	+	+	+	+	-	+	+	+	+	+	-
1584695	+	+	+	+	+	+	+	+	+	+	+	+	+	+	+	+	+	+	+	+	+	+	+	+	+	+	+	+	+	+	-	+	+	-	-	+	-	+	+	+	+	+	-	+	+	+	+	+	-
1591	+	+	+	+	+	+	+	+	+	+	+	+	+	+	+	+	+	+	+	+	+	+	+	+	+	+	+	+	+	+	+	-	-	+	+	+	-	+	+	+	+	+	-	+	+	+	-	+	-
1092236	+	+	+	+	+	+	+	+	+	+	+	+	+	+	+	+	+	+	+	+	+	+	+	+	+	+	+	+	+	+	-	-	-	-	-	+	-	+	+	-	+	+	-	+	+	+	+	+	-
1358915	+	+	+	+	+	+	+	+	+	+	+	+	+	+	+	+	+	+	+	+	+	+	+	+	+	+	+	+	+	-	-	-	-	-	-	+	-	+	+	-	+	+	-	+	+	+	-	+	-
1135776	+	+	+	+	+	+	+	+	+	+	+	+	+	+	+	+	+	+	+	+	+	+	+	+	+	+	+	+	+	+	-	-	-	-	-	+	-	+	+	-	+	+	-	+	+	+	-	+	-
1130349	+	+	+	+	+	+	+	+	+	+	+	+	+	+	+	+	+	+	+	+	+	+	+	+	+	+	+	+	+	+	-	-	-	-	-	+	-	+	+	-	+	+	-	+	+	+	-	+	-
BA05/00094-01Z1	+	+	+	+	+	+	+	+	+	+	+	+	+	+	+	+	+	+	+	+	+	+	+	+	+	+	+	+	+	+	-	-	-	-	-	+	+	-	+	-	+	+	-	+	+	+	+	+	-
1439272	+	+	+	+	+	+	+	+	+	+	+	+	+	+	+	+	+	+	+	+	+	+	+	+	+	+	+	+	+	+	-	-	-	-	-	+	-	+	+	-	+	+	-	+	+	+	-	+	-
1398038	+	+	+	+	+	+	+	+	+	+	+	+	+	+	+	+	+	+	+	+	+	+	+	+	+	+	+	+	+	+	-	-	-	-	-	+	-	+	+	-	+	+	-	+	+	+	-	+	-
C04/1208/01C1	+	+	+	+	+	+	+	+	+	+	+	+	+	+	+	+	+	+	+	+	+	+	+	+	+	+	+	+	+	+	-	-	-	-	-	+	+	+	+	-	+	+	-	+	+	+	+	+	-
1129705	+	+	+	+	+	+	+	+	+	+	+	+	+	+	+	+	+	+	+	+	+	+	+	+	+	+	+	+	+	+	-	-	-	-	-	+	-	+	+	-	+	+	-	+	+	+	-	+	-
40	+	+	+	+	+	+	+	+	+	+	+	+	+	+	+	+	+	+	+	+	+	+	+	+	+	+	+	+	+	+	-	-	-	-	-	+	+	+	+	-	+	+	-	+	+	+	+	+	-
C04/1236-03L1	+	+	+	+	+	+	+	+	+	+	+	+	+	+	+	+	+	+	+	+	+	+	+	+	+	+	+	+	+	+	-	-	-	-	-	+	+	+	+	-	+	+	-	+	+	+	+	+	-
746/02	+	+	+	+	+	+	+	+	+	+	+	+	+	+	+	+	+	+	+	+	+	+	+	+	+	+	+	+	+	+	-	-	-	-	-	+	+	+	+	-	+	+	-	+	+	+	-	+	-
BA05/00440-03	+	+	+	+	+	+	+	+	+	+	+	+	+	+	+	+	+	+	+	+	+	+	+	+	+	+	+	+	+	+	-	-	-	-	-	+	+	+	+	-	+	+	-	+	+	+	+	+	-
C04/1428-04P1	+	+	+	+	+	+	+	+	+	+	+	+	+	+	+	+	+	+	+	+	+	+	+	+	+	+	+	+	+	+	-	-	-	-	-	+	+	+	+	+	+	+	-	+	+	+	+	+	-
1275845	+	+	+	+	+	+	+	+	+	+	+	+	+	+	+	+	+	+	+	+	+	+	+	+	+	+	+	+	+	-	-	-	-	-	-	-	-	+	+	-	-	-	-	+	+	+	+	+	-
1388970	+	+	+	+	+	+	+	+	+	+	+	+	+	+	+	+	+	+	+	+	+	+	+	+	+	+	+	+	+	-	-	-	-	-	-	+	-	+	+	-	-	-	-	+	+	+	+	+	-
1679718	+	+	+	+	+	+	+	+	+	+	+	+	+	+	+	+	+	+	+	+	+	+	+	+	+	+	+	+	+	+	-	-	-	-	-	+	-	+	+	-	+	+	-	+	+	+	+	+	-
74911-8	+	+	+	+	+	+	+	+	+	+	+	+	+	+	+	+	+	+	+	+	+	+	+	+	+	+	+	+	-	+	-	-	-	-	-	-	-	+	+	-	-	-	-	+	+	+	-	+	-
D12	+	+	+	+	+	+	+	+	+	+	+	+	+	+	+	+	+	+	+	+	+	+	+	+	+	+	+	+	+	+	-	-	-	-	-	+	-	+	-	+	+	+	-	-	-	-	+	+	-
DN13	+	+	+	+	+	+	+	+	+	+	+	+	+	+	+	+	+	+	+	+	+	+	+	+	+	+	+	+	+	+	-	-	-	-	-	+	-	+	+	-	+	+	-	+	+	+	+	+	-
S91K	+	+	+	+	+	+	+	+	+	+	+	+	+	+	+	+	+	+	+	+	+	+	+	+	+	+	+	+	-	+	-	-	-	-	-	+	-	+	+	-	+	+	-	+	+	+	+	+	-
(reference ) 22083	+	+	+	+	+	+	+	+	+	+	+	+	+	+	+	+	+	+	+	+	+	+	+	+	+	+	+	+	+	-	-	-	-	-	-	-	-	+	-	-	-	-	-	+	+	+	+	+	-
1803662	+	+	+	+	+	+	+	+	+	+	+	+	+	+	+	+	+	+	+	+	+	+	+	+	+	+	+	+	+	+	-	-	-	-	-	+	-	+	+	-	+	+	-	+	+	+	+	+	-
1808171	+	+	+	+	+	+	+	+	+	+	+	+	+	+	+	+	+	+	+	+	+	+	+	+	+	+	+	+	+	+	-	-	-	-	-	-	-	+	+	-	-	-	-	+	+	+	+	-	-
1814305	+	+	+	+	+	+	+	+	+	+	+	+	+	+	+	+	+	+	+	+	+	+	+	+	+	+	+	+	+	+	-	-	-	-	-	+	-	+	+	-	+	+	-	+	+	+	+	+	-
1509635	+	+	+	+	+	+	+	+	+	+	+	+	+	+	+	+	+	+	+	+	+	+	+	+	+	+	+	+	+	-	-	-	-	-	-	+	-	+	+	-	-	-	-	+	+	+	+	+	-
1137833	+	+	+	+	+	+	+	+	+	+	+	+	+	+	+	+	+	+	+	+	+	+	+	+	+	+	+	+	+	+	-	-	-	-	-	+	-	+	+	-	+	+	-	+	+	+	+	+	-
1778687	+	+	+	+	+	+	+	+	+	+	+	+	+	+	+	+	+	+	+	+	+	+	+	+	+	+	+	+	+	+	-	-	-	-	-	+	-	+	+	-	+	+	-	+	+	+	+	+	-
1273590	+	+	+	+	+	+	+	+	+	+	+	+	+	+	+	+	+	+	+	+	+	+	+	+	+	+	+	+	+	+	-	-	-	-	-	+	-	+	+	-	+	+	-	+	+	+	+	+	-
1135/10	+	+	+	+	+	+	+	+	+	+	+	+	+	+	+	+	+	+	+	+	+	+	+	+	+	+	+	+	+	+	-	-	-	-	-	+	-	+	+	-	+	+	-	+	+	+	+	+	-
1136/10	+	+	+	+	+	+	+	+	+	+	+	+	+	+	+	+	+	+	+	+	+	+	+	+	+	+	+	+	+	+	-	-	-	-	-	+	-	+	+	-	+	+	-	+	+	+	+	+	-
89-289	+	+	+	+	+	+	+	+	+	+	+	+	+	+	+	+	+	+	+	+	+	+	+	+	+	+	+	+	+	-	-	-	-	-	-	-	-	+	+	-	-	-	-	+	+	+	+	+	-
[truncated: 8 more columns]
